# Supplementary material for: Melamine-Based Porous Organic Frameworks as Adsorbent Materials for the Removal of Organic Dyes from Wastewater
Source: Molecules. 2026 Jun 9;31(12):2022. doi: 10.3390/molecules31122022 (PMC13304876; doi:10.3390/molecules31122022)
Supplement: Supplementary file 1 [file molecules-31-02022-s001.zip]

Archive with 1 entries (1 files):
- molecules-4267137-supplementary.pdf
